# Supplementary material for: Regulator of G protein signaling-1 regulates immune infiltration and macrophage polarization in clear cell renal cell carcinoma
Source: Int Urol Nephrol. 2023 Sep 21;56(2):451–66. doi: 10.1007/s11255-023-03794-9 (PMC10808153; doi:10.1007/s11255-023-03794-9)
Supplement: Supplementary file 1 — Supplementary file1 (XLSX 28 KB) [file 11255_2023_3794_MOESM1_ESM.xlsx]

## Sheet: Sheet1
gene	lowMean	highMean	logFC	pValue	fdr
SMARCE1P1	0.0157763	0.0333659	1.08062	0.0043655	0.0117302
PPIAP45	0.24059	0.591059	1.29673	1.42797e-16	6.39739e-15
IGHV1-12	0.301188	0.662429	1.1371	2.78082e-09	4.06164e-08
IGHV7-56	0.0844464	0.214164	1.34261	4.08548e-08	4.74934e-07
TRAJ4	0.16352	0.3574	1.12807	1.23052e-07	1.28262e-06
FCRL1	0.074842	0.152836	1.03007	2.60303e-12	6.04109e-11
AKR1B15	0.0506418	0.104546	1.04573	0.00256707	0.0075091
KLK7	0.107261	0.0451371	-1.24874	0.0245215	0.0493317
IGHV1-14	0.139474	0.369584	1.40591	2.8123e-08	3.38124e-07
IGKV1-33	0.13423	0.350879	1.38626	0.000104913	0.000492648
TNFRSF17	0.323086	0.673838	1.06048	2.5749e-11	5.17904e-10
IFNG-AS1	0.0795066	0.189675	1.25439	1.95205e-14	6.27157e-13
FOXA3	0.265564	0.126356	-1.07156	0.00182418	0.00563299
LINC02528	0.170386	0.423103	1.3122	8.44516e-18	4.53822e-16
CSMD3	0.00498019	0.0169632	1.76814	0.0108299	0.0251189
FCRL2	0.0523241	0.136878	1.38734	1.84227e-13	5.20064e-12
PRKX-AS1	0.0366949	0.0893762	1.28431	5.07595e-09	7.06643e-08
TRAJ5	0.184108	0.39132	1.08779	6.45177e-08	7.13909e-07
SSTR3	0.0304738	0.0622076	1.02952	2.93789e-12	6.78561e-11
TNFRSF13B	0.0694518	0.15004	1.11126	1.0146e-12	2.5509e-11
IFNG	0.38895	0.807988	1.05475	5.2482e-14	1.58407e-12
CELF2-AS1	0.0986621	0.23283	1.23871	1.07524e-18	6.7628e-17
LINC00426	0.286591	0.584847	1.02906	6.56446e-26	1.95005e-23
RPL7AP65	0.0274687	0.0578833	1.07536	2.70436e-06	2.0115e-05
SLC22A31	0.0385399	0.0855855	1.15102	0.00135068	0.00439062
TRBV21-1	0.141623	0.305842	1.11073	2.88468e-16	1.23105e-14
IGHV1-67	0.245634	0.625186	1.34778	8.33129e-10	1.33946e-08
IGLL1	0.0872699	0.18106	1.05291	2.30856e-06	1.75116e-05
TRAJ6	0.16613	0.379523	1.19188	3.15833e-08	3.74366e-07
IGKV1-13	0.101773	0.273785	1.42768	8.65818e-07	7.34215e-06
OR1H1P	0.0357809	0.0734618	1.0378	6.31271e-06	4.23089e-05
NLGN1-AS1	0.0578618	0.145395	1.3293	3.35862e-05	0.000184133
OR52P1P	0.031893	0.0670092	1.07112	9.38467e-07	7.87179e-06
IGKV1D-39	0.140159	0.347237	1.30885	4.56576e-06	3.18153e-05
IGHV1OR15-9	0.236394	0.61022	1.36813	3.11034e-09	4.50207e-08
ANAPC1P1	0.0380644	0.0786171	1.0464	5.38385e-10	8.97726e-09
OR2B11	0.0163412	0.0372308	1.18799	8.8243e-05	0.000425865
LINC00922	0.0377173	0.0911481	1.27299	0.000168945	0.00073788
KLRK1	0.214524	0.481564	1.16659	5.29788e-18	2.98241e-16
CTLA4	0.433697	1.11532	1.3627	8.30557e-43	4.0093e-39
TRBV11-1	0.103452	0.215203	1.05674	1.84692e-10	3.27777e-09
IGHV6-1	0.486314	1.03505	1.08974	4.74583e-10	7.97539e-09
FCRL3	0.334136	0.701287	1.06957	4.17854e-15	1.48043e-13
ANXA8L1	0.0316806	0.0647803	1.03196	4.37972e-06	3.0752e-05
RUFY4	0.163431	0.400413	1.29281	1.08256e-17	5.72688e-16
ZNF80	0.0631613	0.156777	1.3116	3.50768e-22	4.1552e-20
IGLC6	0.242286	0.51614	1.09105	5.81611e-06	3.93909e-05
NPY4R	0.0267688	0.0631626	1.23852	1.16211e-06	9.50816e-06
IGLV4-3	0.10506	0.244491	1.21857	1.79649e-09	2.7228e-08
MIR4538	0.187561	0.505482	1.4303	1.14574e-10	2.09698e-09
TRBV23-1	0.159944	0.379888	1.24801	3.63252e-15	1.2941e-13
MT1JP	0.0540046	0.115523	1.09702	5.4271e-06	3.71076e-05
MAGEC3	0.0348021	0.117191	1.75161	2.72323e-05	0.000153482
PRDM16-DT	0.308003	0.131492	-1.22797	0.00159415	0.005034
RPS27AP8	0.0387411	0.0781599	1.01256	1.65061e-05	9.92886e-05
HEATR9	0.0681635	0.149497	1.13304	2.53371e-12	5.92292e-11
IGHV3-52	0.174339	0.498236	1.51493	7.25899e-12	1.58736e-10
BSND	0.362507	0.0781355	-2.21396	0.00708082	0.0175152
RNU6-917P	0.148279	0.308366	1.05633	2.51944e-10	4.38269e-09
IL26	0.037066	0.0810119	1.12804	1.43706e-11	2.9869e-10
RTP5	0.0607665	0.155824	1.35857	2.1835e-15	8.10792e-14
IGKV1D-43	0.177745	0.379882	1.09574	1.17772e-06	9.6155e-06
LOC100505664	0.0515964	0.105052	1.02576	4.39878e-05	0.000233213
MIR5690	0.409768	0.823947	1.00774	1.63817e-11	3.39029e-10
LOC107986115	0.0156641	0.0357241	1.18943	1.90015e-13	5.34061e-12
RPS20P15	0.0757641	0.17201	1.1829	1.3404e-07	1.38776e-06
IGLV3-16	0.263321	0.583498	1.1479	4.25749e-07	3.89796e-06
UMOD	0.792421	0.316823	-1.32259	0.0184713	0.039035
IGHV3-42	0.0654979	0.177974	1.44214	2.80896e-06	2.0773e-05
CHRNA9	0.00978024	0.0308565	1.65763	5.93373e-07	5.2533e-06
IGKV3D-15	0.491589	1.01417	1.04477	6.65061e-08	7.32971e-07
IGHV3OR16-8	0.196287	0.449057	1.19393	6.26537e-07	5.504e-06
C5orf58	0.136727	0.294823	1.10855	7.77823e-24	1.4037e-21
KRT39	0.0215195	0.04799	1.15709	0.00114822	0.00382456
LNCAROD	0.0184069	0.0370053	1.00749	1.28334e-08	1.6509e-07
CD80	0.241693	0.514241	1.08927	6.83043e-33	1.19899e-29
DRGX	0.00910289	0.0219649	1.2708	0.00206007	0.00622697
NPFFR1	0.0704972	0.149491	1.08443	2.14419e-19	1.48928e-17
FCRL5	0.11914	0.325108	1.44826	2.43881e-12	5.74981e-11
ZBED2	0.350704	0.739097	1.07551	1.66498e-15	6.29141e-14
IGHV3-62	0.131746	0.300676	1.19046	1.36011e-05	8.35054e-05
ASTN1	0.111109	0.0524633	-1.0826	0.00965556	0.0228088
GAPDHP47	0.0283163	0.0585751	1.04866	9.58189e-11	1.77389e-09
RN7SKP26	0.0917854	0.195565	1.09131	2.77157e-08	3.33643e-07
MIR4539	0.158008	0.422579	1.41922	3.14213e-09	4.54127e-08
IGLV5-48	0.142907	0.39314	1.45996	2.49165e-08	3.02777e-07
SLAMF9	0.0702091	0.164564	1.22892	0.00132902	0.00432749
TRAJ18	0.189638	0.43438	1.19571	1.25177e-12	3.09935e-11
LINC02422	0.0998026	0.237219	1.24907	8.8928e-16	3.44801e-14
GGT6	0.623562	0.243624	-1.35588	7.68873e-06	5.06004e-05
IGKV1-39	0.269508	0.634973	1.23636	6.50139e-07	5.67504e-06
IGHV1-3	0.374903	0.861096	1.19966	6.13623e-08	6.83696e-07
MPPED2-AS1	0.106004	0.0361861	-1.55062	0.000113455	0.000527926
ATP6V1B1	1.12192	0.559606	-1.00348	2.86815e-05	0.000160478
INSL6	0.0332352	0.0674318	1.02072	7.78221e-05	0.000382845
IGKV6D-21	0.310347	0.688416	1.1494	1.2577e-09	1.96004e-08
NPY4R2	0.00995784	0.0304168	1.61096	4.39199e-08	5.06298e-07
IGLVI-70	0.179365	0.365361	1.02643	2.96559e-05	0.000165356
VTCN1	0.65388	0.294074	-1.15285	0.0156534	0.0340182
IGKV1-8	0.55792	1.12435	1.01096	3.09176e-10	5.29713e-09
TMEM14EP	0.0579055	0.126241	1.1244	1.80237e-06	1.40274e-05
LPA	0.0685536	0.033037	-1.05315	0.0138911	0.0308622
LINC02694	0.0220996	0.057872	1.38884	1.54793e-22	2.01953e-20
TRBV7-7	0.103457	0.268385	1.37528	1.78295e-13	5.04794e-12
TRBV15	0.269147	0.557592	1.05081	1.63962e-10	2.92872e-09
SIRPG-AS1	0.0513563	0.164611	1.68045	3.31653e-21	3.25071e-19
EREG	0.0822033	0.181303	1.14113	7.16278e-16	2.82835e-14
MIR4420	0.235587	0.726258	1.62422	2.50928e-26	8.35374e-24
OR56B1	0.0240661	0.0490296	1.02665	4.97399e-07	4.47543e-06
MIAT	0.378539	0.791196	1.06359	3.21016e-18	1.84479e-16
TRAJ3	0.277575	0.591149	1.09065	4.50888e-11	8.79413e-10
TRBV27	0.349089	0.758119	1.11883	8.44518e-20	6.32046e-18
KLF17	0.0123862	0.034459	1.47615	0.00127204	0.00417029
IGLV1-41	0.322693	0.67127	1.05673	2.13773e-05	0.000124668
IGHV7-27	0.0766887	0.184448	1.26613	3.64087e-08	4.26846e-07
TRAV38-1	0.178612	0.400426	1.16471	1.2184e-10	2.21944e-09
FCAR	0.146375	0.295711	1.01452	4.21533e-15	1.49073e-13
TRAJ1	0.24287	0.537323	1.14561	2.84394e-11	5.66704e-10
IGLV5-37	0.273131	0.641545	1.23195	2.42986e-08	2.96575e-07
CHRNA4	0.066509	0.0231933	-1.51984	0.000183135	0.000789321
IGKV3D-7	0.0766315	0.166247	1.11732	2.85232e-06	2.10292e-05
IGHV3-76	0.0891013	0.234214	1.39431	7.93676e-06	5.19847e-05
CARD17	0.133156	0.335059	1.3313	8.48174e-29	5.28303e-26
ERBB4	0.331659	0.15069	-1.13811	0.00571344	0.0146801
IL2	0.0418449	0.12532	1.58249	1.68577e-27	8.34629e-25
IGHV3-41	0.178131	0.405889	1.18815	7.19311e-08	7.87368e-07
NUPR2	0.471428	0.12972	-1.86164	0.00672916	0.0168155
FCRL4	0.00664188	0.0254055	1.93548	2.34058e-05	0.000135029
TMEM213	0.790366	0.23357	-1.75866	0.00521614	0.0136161
LOC100128310	0.029449	0.0732337	1.31429	9.35234e-13	2.37299e-11
ANKRD36BP2	0.158972	0.326189	1.03694	1.25118e-11	2.64032e-10
IGHV3-25	0.0689474	0.200376	1.53914	2.90943e-07	2.77149e-06
FGF14-AS1	0.0462824	0.0930574	1.00766	0.0136796	0.0304834
IGKV2-26	0.071469	0.227952	1.67334	1.18199e-09	1.85102e-08
RNA5SP449	0.172795	0.356572	1.04513	1.99879e-11	4.08841e-10
IGKV1ORY-1	0.159093	0.363539	1.19223	2.09019e-07	2.06548e-06
LOC100420057	0.0117474	0.0241924	1.04222	0.023066	0.0468675
IGLV2-33	0.0937197	0.217934	1.21747	6.04685e-07	5.34364e-06
CKMT1B	0.251598	0.103312	-1.28411	0.00697548	0.0173271
RBBP8P1	0.0161897	0.0324536	1.0033	5.09945e-06	3.5091e-05
DOCK4-AS1	0.0284833	0.0590876	1.05274	2.4893e-08	3.02682e-07
PMCH	0.215339	0.442244	1.03823	2.93974e-15	1.06899e-13
TRBV7-4	0.164112	0.3545	1.11111	9.20688e-15	3.10254e-13
CLEC6A	0.0595672	0.145131	1.28477	1.20456e-19	8.77696e-18
CWH43	0.517863	0.228964	-1.17745	2.58945e-05	0.000146756
TRBV11-3	0.107911	0.225042	1.06036	1.18848e-09	1.85911e-08
IGHV3OR16-9	0.202926	0.498503	1.29665	1.27767e-11	2.68326e-10
LOC100129844	0.0128661	0.033802	1.39353	8.12426e-11	1.5186e-09
LINC02325	0.0517872	0.104466	1.01236	1.49357e-16	6.64502e-15
LOC100422020	0.0387912	0.0859515	1.14779	0.00141311	0.00455826
GPR31	0.0600427	0.123424	1.03956	1.01183e-12	2.54725e-11
DTHD1	0.171816	0.390132	1.1831	2.41693e-17	1.2185e-15
RNF223	0.0828267	0.0345546	-1.26122	0.0141258	0.0312901
IGKV2-28	0.143016	0.472446	1.72397	5.96286e-05	0.000304353
MIR7848	0.291275	0.818731	1.49101	9.97882e-28	5.35225e-25
FOXI2	0.467843	0.184952	-1.33887	5.85756e-05	0.000299454
FAM30A	0.0806461	0.2056	1.35016	1.31174e-09	2.03115e-08
LOC100130044	0.0205696	0.0531425	1.36935	1.35174e-08	1.73082e-07
AMPD1	0.0949332	0.202777	1.09491	2.51996e-08	3.05365e-07
LINC00582	0.111796	0.235229	1.07319	4.13291e-07	3.80011e-06
IGHV3-63	0.211634	0.448291	1.08287	2.96581e-08	3.54155e-07
SLC38A3	0.25173	0.100995	-1.31759	0.00136637	0.00443118
TDRD15	0.00320872	0.0074181	1.20905	0.0182403	0.0386355
PP12613	0.0367263	0.107518	1.54969	3.41066e-15	1.22638e-13
AQP5	0.167741	0.0575074	-1.54441	8.24509e-06	5.37489e-05
ATP6V0A4	0.849944	0.274044	-1.63296	0.0116434	0.0266531
KERA	0.0243207	0.0679884	1.48311	1.66672e-11	3.44569e-10
GCNT1P3	0.0318826	0.0789004	1.30726	1.76851e-07	1.78692e-06
H2BC14	0.0492883	0.109431	1.1507	0.00107039	0.00359822
RPL7AP21	0.040474	0.086925	1.10278	1.85127e-10	3.28247e-09
LINC01281	0.0335451	0.095265	1.50585	8.194e-16	3.21581e-14
LOC105374461	0.044563	0.0892701	1.00233	6.80372e-05	0.000340521
IGHV3-22	0.0711801	0.221207	1.63585	6.24604e-06	4.19204e-05
MAGEA10	0.0243138	0.0511537	1.07306	4.52628e-06	3.15972e-05
WDR49	0.0223477	0.0453722	1.02168	9.83022e-12	2.11372e-10
AOAH-IT1	0.049078	0.138608	1.49786	2.26908e-19	1.57038e-17
GZMAP1	0.0539044	0.116909	1.11691	1.3415e-12	3.29556e-11
IGKV1D-12	0.188158	0.39874	1.0835	1.66684e-05	0.000100202
EPYC	0.0652379	0.161068	1.30389	2.1464e-15	7.98551e-14
LHX1-DT	0.31882	0.115479	-1.46512	0.0192514	0.0403611
GTSF1L	0.0831812	0.202939	1.28671	2.73051e-10	4.71587e-09
LINC02363	0.111614	0.263687	1.2403	1.46724e-15	5.566e-14
CCR8	0.184647	0.407425	1.14176	3.06701e-22	3.70131e-20
GAPDHP49	0.0223197	0.0569298	1.35086	3.17477e-06	2.30544e-05
RPL32P1	0.404611	0.842281	1.05777	1.34641e-22	1.81803e-20
LOC100130731	0.0177166	0.0363664	1.0375	1.61601e-06	1.26999e-05
MIR3690	0.102599	0.278317	1.43971	1.5337e-11	3.18433e-10
CLEC4D	0.123176	0.263402	1.09654	1.83189e-24	4.16141e-22
IGHJ3P	0.558718	1.28311	1.19945	1.02345e-09	1.62381e-08
IGHV3-35	0.259311	0.53729	1.05102	3.12208e-09	4.51567e-08
OXGR1	0.24117	0.094575	-1.35052	0.011785	0.026917
CLCNKB	1.01337	0.496856	-1.02827	0.00148635	0.00474536
TMEM132C	0.129168	0.0623268	-1.05132	0.000910437	0.00313586
FAM214BP1	0.0124825	0.0284399	1.18801	7.98864e-08	8.67563e-07
LINC00158	0.121899	0.276424	1.1812	2.86247e-15	1.04286e-13
SERPINI2	0.0129559	0.026042	1.00724	2.29857e-09	3.40622e-08
H2AC21	0.0503426	0.100946	1.00373	3.96462e-05	0.000212621
IGHV3-71	0.213758	0.456399	1.09432	2.51268e-09	3.68394e-08
LOC100422497	0.0423942	0.0904298	1.09293	2.85863e-14	8.9316e-13
LINC02099	0.0244134	0.0607944	1.31627	4.71428e-15	1.65205e-13
IGHV3OR16-17	0.151349	0.408482	1.4324	1.41558e-07	1.45468e-06
TRBV10-1	0.0895651	0.208695	1.22038	3.8427e-09	5.44777e-08
LRRC18	0.0178774	0.043498	1.28281	5.12444e-08	5.8034e-07
ADGRE4P	0.282635	0.578139	1.03248	1.15703e-23	1.95974e-21
BFSP2-AS1	0.0148612	0.0367072	1.30451	2.13809e-08	2.63629e-07
IGHV1-17	0.0767733	0.220263	1.52055	9.8645e-07	8.22425e-06
LINC02554	0.0647479	0.0164938	-1.97291	0.012555	0.0283638
ZNF415P1	0.0184295	0.0405324	1.13706	9.79843e-07	8.18049e-06
MMP12	0.230987	0.469404	1.02302	0.000289018	0.00117107
IGHV3-75	0.0640316	0.154262	1.26853	0.000228151	0.000958105
SLC22A8	0.443473	0.210033	-1.07823	0.000900571	0.00310742
TTC24	0.102353	0.277906	1.44105	5.19416e-20	4.02787e-18
IGHV1OR21-1	0.14578	0.338778	1.21654	3.76673e-07	3.50346e-06
CLEC1B	0.0537695	0.10887	1.01775	1.33685e-17	7.01445e-16
ARRDC5	0.241339	0.489733	1.02094	2.31939e-23	3.61171e-21
KLRC4	0.122163	0.285143	1.22288	1.95336e-17	1.00046e-15
PLPPR1	0.352123	0.144265	-1.28736	0.000800172	0.00281123
LINC02894	0.0992024	0.0354187	-1.48586	0.0189907	0.0399316
CLEC12B	0.0503646	0.144906	1.52463	1.09869e-23	1.8774e-21
POU2AF1	0.326284	0.700983	1.10325	1.9707e-12	4.71528e-11
