# Supplementary material for: Regulator of G protein signaling-1 regulates immune infiltration and macrophage polarization in clear cell renal cell carcinoma
Source: Int Urol Nephrol. 2023 Sep 21;56(2):451–66. doi: 10.1007/s11255-023-03794-9 (PMC10808153; doi:10.1007/s11255-023-03794-9)
Supplement: Supplementary file 2 — Supplementary file2 (XLSX 48 KB) [file 11255_2023_3794_MOESM2_ESM.xlsx]

## Sheet: Sheet1
ID	StromalScore	ImmuneScore	ESTIMATEScore	TumorPurity
TCGA-B2-4101-01A	870.664	2217.3	3087.96	0.490386
TCGA-BP-4342-01A	873.911	1370.91	2244.82	0.59422
TCGA-B0-4691-01A	713.605	1981.57	2695.17	0.539791
TCGA-BP-4167-01A	1776.68	2789.04	4565.72	0.291328
TCGA-B8-4620-01A	1221.3	1798.02	3019.32	0.499142
TCGA-BP-4769-01A	752.278	125.296	877.574	0.742632
TCGA-CJ-4907-01A	1186.91	1252.52	2439.42	0.571006
TCGA-BP-5168-01A	437.325	1075.52	1512.84	0.677046
TCGA-BP-4977-01A	501.173	1484.2	1985.38	0.624412
TCGA-B0-5080-01A	1493.74	1918.44	3412.18	0.44837
TCGA-B0-4838-01A	527.553	2267.96	2795.51	0.527335
TCGA-DV-A4VX-01A	-417.01	1118.59	701.578	0.759683
TCGA-BP-5191-01A	370.376	2818.74	3189.11	0.477392
TCGA-CZ-4862-01A	847.839	2616.68	3464.52	0.44149
TCGA-BP-4758-01A	693.004	2251.37	2944.38	0.508644
TCGA-B8-5552-01B	1507.18	1940.92	3448.09	0.443651
TCGA-BP-4968-01A	689.378	1972.17	2661.54	0.54394
TCGA-CZ-4856-01A	841.029	1754.7	2595.73	0.552021
TCGA-CJ-4634-01A	1018.16	1007.8	2025.96	0.619748
TCGA-A3-3378-01A	908.417	2661.13	3569.54	0.427605
TCGA-A3-3365-01A	1100.29	1490.82	2591.1	0.552587
TCGA-B4-5834-01A	899.967	1130.08	2030.05	0.619277
TCGA-CJ-4876-01A	-205.496	1062.59	857.091	0.744642
TCGA-B2-3924-01B	756.906	1700.18	2457.09	0.568875
TCGA-BP-4962-01A	1437.37	2184.46	3621.83	0.420655
TCGA-CZ-4866-01A	158.965	1246.11	1405.08	0.688603
TCGA-BP-4177-01A	380.676	256.436	637.112	0.765803
TCGA-B8-A54F-01A	896.612	1491.26	2387.87	0.577201
TCGA-B0-5113-01A	869.351	1700.51	2569.86	0.555183
TCGA-CJ-4642-01B	762.34	811.451	1573.79	0.670435
TCGA-BP-4986-01A	1307.96	1677.96	2985.92	0.503384
TCGA-A3-3346-01A	73.8687	2033.82	2107.69	0.610288
TCGA-B8-4619-01A	-202.154	89.1881	-112.965	0.831827
TCGA-AS-3778-01A	843.855	1262.72	2106.58	0.610418
TCGA-BP-5007-01A	471.031	1492.09	1963.13	0.62696
TCGA-B0-5097-01A	1678.23	1923.31	3601.54	0.423355
TCGA-B0-4703-01A	1569.58	2000.71	3570.29	0.427506
TCGA-B0-4816-01A	1017.53	2231.93	3249.46	0.46959
TCGA-BP-4330-01A	966.346	2515.66	3482	0.439185
TCGA-CW-6097-01A	1414.29	2518.65	3932.94	0.3788
TCGA-DV-A4W0-05A	-544.232	102.197	-442.035	0.857656
TCGA-BP-4325-01A	447.141	1811.52	2258.66	0.592585
TCGA-CJ-6031-01A	1601.08	2357.25	3958.34	0.375347
TCGA-B2-A4SR-01A	665.241	1512.62	2177.86	0.602096
TCGA-BP-4337-01A	1069.76	1197.77	2267.53	0.591536
TCGA-A3-A6NJ-01A	650.617	2288.97	2939.58	0.509249
TCGA-CJ-5671-01A	1770.65	2534.56	4305.21	0.327687
TCGA-CJ-6032-01A	355.812	1161	1516.81	0.676617
TCGA-BP-4804-01A	1387.4	2554.62	3942.02	0.377566
TCGA-CJ-4891-01A	799.223	2114.89	2914.11	0.512463
TCGA-BP-5184-01A	1085.29	1574.01	2659.3	0.544216
TCGA-CJ-4903-01A	875.746	1815.15	2690.89	0.54032
TCGA-A3-3311-01A	926.633	1761.24	2687.87	0.540693
TCGA-B4-5844-01A	711.71	1009.67	1721.38	0.654205
TCGA-B4-5832-01A	1180.23	1395.3	2575.53	0.55449
TCGA-A3-3326-01A	540.73	2354.19	2894.92	0.514881
TCGA-CJ-4869-01A	771.069	2709.84	3480.91	0.43933
TCGA-CZ-4864-01A	701.403	2474.73	3176.13	0.479066
TCGA-DV-5568-01A	979.843	1764.54	2744.38	0.533697
TCGA-A3-3349-01A	1361.66	1466.41	2828.08	0.523267
TCGA-CW-6090-01A	1289.47	2139.78	3429.25	0.446129
TCGA-CJ-6027-01A	435.519	2526.05	2961.57	0.506469
TCGA-BP-4768-01A	27.9269	706.38	734.307	0.75655
TCGA-CJ-5679-01A	383.823	509.517	893.34	0.74108
TCGA-BP-4763-01A	983.289	1146.27	2129.56	0.607742
TCGA-BP-4159-01A	1123.8	1653.53	2777.34	0.529599
TCGA-B0-5092-01A	717.158	2692.09	3409.24	0.448755
TCGA-G6-A8L7-01A	-154.16	1085.76	931.597	0.737298
TCGA-B0-5709-01A	1645.96	2601.31	4247.27	0.33571
TCGA-B4-5378-01A	397.339	556.191	953.53	0.735119
TCGA-G6-A8L6-01A	466.501	1929.06	2395.56	0.576279
TCGA-CZ-4858-01A	507.559	2146.83	2654.39	0.544821
TCGA-BP-4975-01A	1037.47	1078.44	2115.9	0.609333
TCGA-CJ-4908-01A	1184.06	1470.05	2654.11	0.544855
TCGA-CJ-4881-01A	1083.99	2117.21	3201.21	0.475831
TCGA-BP-5198-01A	1346.07	1906.93	3253	0.469131
TCGA-DV-5574-01A	1620.86	2315.37	3936.23	0.378353
TCGA-B2-4102-01A	735.237	2042.02	2777.25	0.52961
TCGA-AK-3456-01A	-239.216	950.449	711.233	0.758761
TCGA-EU-5907-01A	299.191	546.404	845.595	0.745767
TCGA-A3-3372-01A	783.96	1581.03	2364.99	0.579941
TCGA-CJ-4872-01A	1412.21	2046.42	3458.63	0.442264
TCGA-A3-A8OW-01A	507.371	1283.38	1790.75	0.646469
TCGA-CW-5580-01A	886.989	1321.82	2208.81	0.598463
TCGA-BP-4992-01A	54.84	2621.9	2676.74	0.542067
TCGA-CJ-5683-01A	489.363	1025.39	1514.75	0.67684
TCGA-CJ-4878-01A	241.367	756.059	997.425	0.730735
TCGA-B4-5836-01A	1013.4	1595.43	2608.83	0.550417
TCGA-B2-5635-01B	853.06	2048.48	2901.54	0.514047
TCGA-BP-4162-01A	645.515	2242.41	2887.92	0.515761
TCGA-BP-4963-01A	801.066	1981.94	2783.01	0.528893
TCGA-DV-5573-01A	730.109	2325.09	3055.2	0.494571
TCGA-BP-4341-01A	194.017	912.717	1106.73	0.719688
TCGA-B0-4837-01A	918.337	1221.67	2140	0.606524
TCGA-A3-3387-01A	1256.53	1893.15	3149.68	0.482471
TCGA-CZ-5456-01A	764.514	1923.8	2688.31	0.540639
TCGA-B4-5835-01A	-161.133	1173.35	1012.22	0.729251
TCGA-CJ-4888-01A	1213.32	3026.84	4240.17	0.336692
TCGA-AK-3465-01A	-315.636	-349.598	-665.234	0.874041
TCGA-AK-3461-01A	781.078	1494.71	2275.79	0.590558
TCGA-B0-4694-01A	1268.11	2588.12	3856.23	0.389197
TCGA-BP-4173-01A	1421.36	3303.99	4725.35	0.268834
TCGA-B0-5083-01A	1273.93	1773.07	3047	0.495617
TCGA-B0-4810-01A	1153.47	2225.59	3379.06	0.452711
TCGA-CZ-5458-01A	707.92	1732.28	2440.2	0.570911
TCGA-B0-4696-01A	126.358	118.904	245.261	0.801505
TCGA-BP-4989-01A	1111.66	3036.59	4148.25	0.349366
TCGA-CW-5587-01A	1119.33	2477.37	3596.7	0.423998
TCGA-AK-3454-01A	1033.46	1693.87	2727.34	0.535811
TCGA-B0-4814-01A	536.87	927.848	1464.72	0.682228
TCGA-B0-4849-01A	574.324	1591.8	2166.13	0.603471
TCGA-B0-5095-01A	1480.55	1571.3	3051.84	0.494999
TCGA-BP-4174-01A	478.609	1749.44	2228.05	0.596199
TCGA-CZ-5985-01A	496.236	2127.87	2624.11	0.548543
TCGA-BP-4353-01A	1271.26	2169.14	3440.41	0.444663
TCGA-B0-5094-01A	-157.91	901.004	743.095	0.755706
TCGA-CJ-4644-01A	973.545	1928.19	2901.74	0.514022
TCGA-B0-4821-01A	-214.121	1205.51	991.387	0.73134
TCGA-CW-5588-01A	1364.84	1772.67	3137.51	0.484035
TCGA-BP-4965-01A	870.189	1206.15	2076.34	0.613927
TCGA-B0-4843-01A	1021.17	1311.09	2332.26	0.583848
TCGA-B0-5116-01A	510.632	493.165	1003.8	0.730097
TCGA-B0-4690-01A	1216.57	2537.94	3754.5	0.402908
TCGA-BP-4163-01A	821.702	1697.37	2519.07	0.561368
TCGA-CJ-5678-01A	487.071	2517.02	3004.09	0.501078
TCGA-AK-3436-01A	283.254	1000.28	1283.53	0.701429
TCGA-B8-A54I-01A	611.885	2317.83	2929.71	0.510496
TCGA-B0-5121-01A	779.452	1842.47	2621.92	0.548811
TCGA-CZ-5989-01A	1032.25	1706.51	2738.76	0.534394
TCGA-A3-3382-01A	584.117	1545.23	2129.35	0.607767
TCGA-B0-4706-01A	254.108	1211.23	1465.34	0.682161
TCGA-CJ-4916-01A	841.081	2755.26	3596.34	0.424046
TCGA-CZ-4853-01A	43.3284	1164.93	1208.26	0.709262
TCGA-A3-3367-01A	545.008	1436.49	1981.5	0.624857
TCGA-B0-5699-01A	135.342	1457.3	1592.64	0.668379
TCGA-A3-3383-01A	448.418	2117.14	2565.56	0.555709
TCGA-BP-5010-01A	1313.29	1470.34	2783.63	0.528816
TCGA-B0-5117-01A	-403.16	-231.555	-634.714	0.871855
TCGA-B2-3924-01A	737.871	2585.1	3322.97	0.460036
TCGA-CZ-5988-01A	912.419	1291.38	2203.79	0.599053
TCGA-CJ-6028-01A	1034.63	2486.67	3521.3	0.433996
TCGA-A3-3376-01A	1407.26	1779.59	3186.85	0.477684
TCGA-B0-5705-01A	419.265	1479.31	1898.58	0.634314
TCGA-B8-5158-01A	649.217	1946.77	2595.99	0.551989
TCGA-CZ-5465-01A	339.318	807.739	1147.06	0.715566
TCGA-B0-4945-01A	563.279	1033.43	1596.71	0.667935
TCGA-B0-5695-01A	507.089	896.008	1403.1	0.688813
TCGA-CJ-6030-01A	1047.36	2672.3	3719.66	0.407584
TCGA-CJ-4889-01A	1705.45	2361.37	4066.82	0.36054
TCGA-CJ-4920-01A	999.128	1347.85	2346.98	0.582092
TCGA-B8-4143-01A	760.894	2412.93	3173.82	0.479363
TCGA-CW-5581-01A	268.633	1038.9	1307.53	0.698915
TCGA-BP-5169-01A	784.242	2405.86	3190.1	0.477265
TCGA-BP-4161-01A	653.203	2462.39	3115.59	0.486847
TCGA-CJ-4918-01A	1648.4	1896.5	3544.9	0.430872
TCGA-BP-4347-01A	611.387	1152.16	1763.55	0.649511
TCGA-B2-4099-01A	568.915	2118.66	2687.57	0.54073
TCGA-CJ-4897-01A	737.722	1027.67	1765.4	0.649304
TCGA-CJ-4902-01A	1359.86	2086.79	3446.65	0.443842
TCGA-B0-5690-01A	908.987	1611.28	2520.26	0.561224
TCGA-A3-3325-01A	964.988	1522.65	2487.64	0.565181
TCGA-B0-4847-01A	82.2585	2623.31	2705.56	0.538507
TCGA-CZ-5451-01A	373.891	1449.85	1823.74	0.642767
TCGA-CJ-4641-01A	1061.57	2700.7	3762.27	0.401864
TCGA-CZ-5453-01A	243.584	406.126	649.711	0.764612
TCGA-B0-5710-01A	843.401	1427.56	2270.96	0.591129
TCGA-CJ-4899-01A	1290.93	1429.04	2719.97	0.536724
TCGA-A3-A8OV-01A	162.745	1289.58	1452.33	0.683557
TCGA-MW-A4EC-01A	351.12	1104.34	1455.46	0.683221
TCGA-A3-3313-01A	-93.209	169.388	76.1793	0.816098
TCGA-BP-5199-01A	1328.83	2508.93	3837.76	0.391693
TCGA-B0-4834-01A	-556.529	-396.378	-952.907	0.893772
TCGA-BP-4994-01A	-48.3053	708.428	660.123	0.763626
TCGA-CW-6088-01A	809.368	860.878	1670.25	0.659863
TCGA-BP-5185-01A	331.529	1155.89	1487.42	0.679787
TCGA-BP-5196-01A	1009.01	1762.71	2771.71	0.5303
TCGA-CZ-5452-01A	384.616	2690.08	3074.69	0.492082
TCGA-CJ-4882-01A	1212.38	2529.71	3742.09	0.404575
TCGA-A3-3351-01A	833.593	2483.18	3316.78	0.460843
TCGA-A3-3363-01A	-167.959	1029.4	861.443	0.744215
TCGA-B0-5691-01A	1251.48	1384.84	2636.32	0.547044
TCGA-BP-4770-01A	1747.94	1287.87	3035.81	0.497043
TCGA-AK-3447-01A	-906.494	301.172	-605.322	0.869734
TCGA-G6-A8L8-01A	-246.926	708.616	461.69	0.782106
TCGA-CZ-5462-01A	284.108	1840.12	2124.23	0.608364
TCGA-BP-5001-01A	215.53	1442.84	1658.37	0.661172
TCGA-BP-4998-01A	1399.86	2146.55	3546.41	0.430672
TCGA-BP-4789-01A	975.06	817.876	1792.94	0.646225
TCGA-B0-4688-01A	219.727	1129.66	1349.39	0.694507
TCGA-BP-4160-01A	1132.46	2395.91	3528.37	0.43306
TCGA-B0-5108-01A	1662.78	2566.47	4229.25	0.3382
TCGA-CZ-5464-01A	1129.58	2285.47	3415.05	0.447993
TCGA-BP-4969-01A	115.856	341.465	457.321	0.782506
TCGA-B0-5106-01A	875.49	2103.41	2978.9	0.504274
TCGA-BP-4777-01A	997.62	2728.13	3725.75	0.406767
TCGA-CJ-4875-01A	348.801	1946.95	2295.75	0.588191
TCGA-BP-5170-01A	1236.15	1526.79	2762.94	0.531391
TCGA-BP-5176-01A	604.255	1244.41	1848.66	0.639961
TCGA-CW-5583-01A	725.191	780.787	1505.98	0.677787
TCGA-6D-AA2E-01A	65.2075	749.534	814.742	0.748777
TCGA-BP-4327-01A	460.379	1126.59	1586.96	0.668999
TCGA-B0-4811-01A	348.641	1112.84	1461.48	0.682575
TCGA-CJ-5676-01A	1213.12	2032.91	3246.03	0.470034
TCGA-CJ-4871-01A	1006.23	1332.68	2338.91	0.583055
TCGA-B0-5109-01A	338.636	2091.31	2429.95	0.572147
TCGA-BP-4352-01A	-500.544	266.721	-233.823	0.841542
TCGA-B0-5694-01A	797.717	1450.03	2247.75	0.593875
TCGA-B0-4818-01A	544.641	1864.42	2409.06	0.574659
TCGA-CZ-4859-01A	2.25662	635.326	637.582	0.765758
TCGA-BP-4999-01A	985.555	1014.83	2000.39	0.622689
TCGA-CZ-5469-01A	103.919	959.113	1063.03	0.724127
TCGA-BP-4985-01A	771.457	1416	2187.45	0.600972
TCGA-AK-3460-01A	757.789	1451.64	2209.43	0.598391
TCGA-B8-5546-01A	-655.195	-146.565	-801.76	0.883601
TCGA-A3-3359-01A	691.641	1981.15	2672.79	0.542554
TCGA-AK-3445-01A	839.593	1999.28	2838.88	0.521916
TCGA-BP-4982-01A	1282.74	1661.62	2944.36	0.508646
TCGA-AK-3426-01A	1184.91	3281.27	4466.18	0.305274
TCGA-A3-A6NI-01A	423.029	1412.01	1835.04	0.641496
TCGA-A3-3352-01A	502.935	1629.22	2132.16	0.607439
TCGA-B0-5084-01A	-368.914	808.802	439.888	0.784096
TCGA-CZ-5461-01A	1092.71	1731.92	2824.63	0.523699
TCGA-DV-5565-01A	859.501	1281.75	2141.25	0.606378
TCGA-AK-3433-01A	-781.543	-88.5111	-870.054	0.888251
TCGA-CZ-5986-01A	456.949	1069.78	1526.73	0.675545
TCGA-BP-4766-01A	541.342	1150.53	1691.87	0.657474
TCGA-B0-5696-01A	535.736	998.057	1533.79	0.67478
TCGA-BP-5008-01A	1218.46	2018.37	3236.83	0.471226
TCGA-BP-5187-01A	898.516	1229.9	2128.41	0.607876
TCGA-B8-A54E-01A	-576.801	491.88	-84.9207	0.829535
TCGA-BP-4795-01A	1404.55	1613.64	3018.19	0.499285
TCGA-B0-4699-01A	483.523	1830.5	2314.03	0.586019
TCGA-BP-4972-01A	1612.75	1884	3496.75	0.43724
TCGA-EU-5904-01A	953.475	1368.86	2322.34	0.58503
TCGA-A3-3362-01A	883.76	1056.36	1940.12	0.629588
TCGA-B0-5085-01A	114.861	1183.64	1298.5	0.699862
TCGA-A3-3370-01A	1090.61	2094.14	3184.75	0.477955
TCGA-BP-4332-01A	713.18	1098.65	1811.83	0.644105
TCGA-B0-4712-01A	1066.53	2089.35	3155.88	0.481673
TCGA-B8-5164-01A	737.531	2808	3545.53	0.430788
TCGA-BP-4355-01A	951.856	848.717	1800.57	0.645369
TCGA-AK-3450-01A	278.088	985.692	1263.78	0.703493
TCGA-B0-5081-01A	1305.21	2975.11	4280.32	0.331137
TCGA-B0-5697-01A	561.941	2258.22	2820.16	0.524257
TCGA-CJ-4868-01A	1560.46	2395.87	3956.33	0.37562
TCGA-BP-4349-01A	626.929	1151.81	1778.74	0.647813
TCGA-CJ-4885-01A	340.378	901.671	1242.05	0.705757
TCGA-B4-5843-01A	794.639	689.019	1483.66	0.680193
TCGA-A3-3373-01A	872.074	1218.81	2090.88	0.612241
TCGA-B0-4842-01A	662.441	2270.18	2932.62	0.510129
TCGA-B0-4846-01A	873.747	1898.28	2772.03	0.530261
TCGA-CZ-4861-01A	608.455	2518.59	3127.04	0.485378
TCGA-B0-5098-01A	-1402.06	-676.102	-2078.16	0.955355
TCGA-B0-5110-01A	1042.39	1284.53	2326.92	0.584484
TCGA-BP-5177-01A	1147.8	1065.18	2212.98	0.597973
TCGA-AK-3429-01A	513.367	2267.09	2780.46	0.529211
TCGA-B8-A54G-01A	258.446	3001.61	3260.05	0.468216
TCGA-BP-4784-01A	717.265	693.092	1410.36	0.68804
TCGA-BP-4790-01A	1359.35	2124.67	3484.02	0.438919
TCGA-CJ-4904-01A	861.551	1524.59	2386.14	0.577409
TCGA-CZ-4860-01A	525.704	1362.35	1888.05	0.635507
TCGA-B0-4828-01A	-405.737	1192.93	787.196	0.751451
TCGA-B0-5712-01A	-55.9096	733.129	677.219	0.762003
TCGA-B0-4833-01A	580.494	1924.6	2505.09	0.563066
TCGA-EU-5905-01A	959.588	1225.19	2184.77	0.601286
TCGA-DV-A4VZ-01A	-377.326	32.458	-344.868	0.850235
TCGA-AK-3427-01A	-1023.18	-67.2289	-1090.41	0.902642
TCGA-BP-4983-01A	624.113	2702.19	3326.31	0.459601
TCGA-CJ-4874-01A	796.358	1982.22	2778.57	0.529445
TCGA-B0-4707-01A	48.8004	846.772	895.573	0.74086
TCGA-CJ-4893-01A	903.774	2026.15	2929.92	0.510469
TCGA-BP-4760-01A	473.101	538.32	1011.42	0.729331
TCGA-CJ-4643-01A	1183.94	1751.36	2935.29	0.509791
TCGA-BP-5202-01A	615.517	1148.21	1763.73	0.64949
TCGA-BP-4164-01A	12.967	807.17	820.137	0.748252
TCGA-B0-4817-01A	-235.384	1960.97	1725.58	0.653738
TCGA-B0-5713-01A	539.871	1353.75	1893.62	0.634876
TCGA-B0-4714-01A	702.914	2612.37	3315.29	0.461037
TCGA-B0-5099-01A	-87.698	-0.687428	-88.3854	0.829819
TCGA-B0-4815-01A	874.539	2860.08	3734.62	0.405577
TCGA-BP-5183-01A	151.536	1927.67	2079.2	0.613596
TCGA-B0-5120-01A	1290.77	1512.26	2803.03	0.526397
TCGA-B2-5641-01A	803.222	2421.19	3224.41	0.472833
TCGA-A3-3347-01A	1631.7	2402.92	4034.62	0.364945
TCGA-A3-A8CQ-01A	729.769	992.888	1722.66	0.654063
TCGA-BP-5006-01A	613.94	1334.75	1948.69	0.62861
TCGA-A3-A6NN-01A	892.007	1688.96	2580.97	0.553826
TCGA-CJ-4892-01A	702.428	1939.38	2641.81	0.546369
TCGA-B8-A8YJ-01A	1734.99	2224.85	3959.85	0.375142
TCGA-B8-4151-01A	208.341	854.443	1062.78	0.724153
TCGA-B2-5633-01B	1267.13	1800.03	3067.16	0.493044
TCGA-CZ-5470-01A	626.644	2150.85	2777.49	0.52958
TCGA-DV-5576-01A	-46.9153	-203.608	-250.524	0.842864
TCGA-B0-4845-01A	257.724	871.401	1129.12	0.717403
TCGA-G6-A5PC-01A	-62.719	1588.87	1526.15	0.675608
TCGA-CJ-5682-01A	1145.18	1322.89	2468.07	0.567549
TCGA-BP-4995-01A	224.703	1112.2	1336.91	0.695824
TCGA-A3-3357-01A	264.879	1844.96	2109.83	0.610039
TCGA-BP-4176-01A	1189.12	2329.33	3518.45	0.434373
TCGA-BP-5174-01A	302.931	1065.58	1368.51	0.692485
TCGA-BP-4345-01A	1875.56	2164.65	4040.21	0.364181
TCGA-B0-4700-01A	1521.87	2697.43	4219.3	0.339575
TCGA-BP-5186-01A	704.396	1054.44	1758.84	0.650036
TCGA-B0-4852-01A	576.488	1272.05	1848.54	0.639974
TCGA-CJ-4900-01A	861.067	2610.15	3471.22	0.440606
TCGA-AK-3440-01A	-1084.53	-124.009	-1208.54	0.909969
TCGA-A3-3308-01A	1229.82	1306.64	2536.45	0.559255
TCGA-A3-A8OU-01A	658.508	1514.26	2172.77	0.602693
TCGA-MM-A563-01A	1388.93	2499.56	3888.49	0.38483
TCGA-B8-4622-01A	808.22	1988.26	2796.48	0.527214
TCGA-CZ-4865-01A	1127.16	1871.3	2998.46	0.501793
TCGA-CZ-5455-01A	884.023	2307.24	3191.26	0.477115
TCGA-B2-5636-01A	848.262	927.901	1776.16	0.648102
TCGA-B8-4148-01A	559.087	2417.12	2976.21	0.504615
TCGA-B0-5400-01A	859.948	1923.81	2783.76	0.5288
TCGA-BP-5180-01A	0.784219	1903.42	1904.2	0.633675
TCGA-CZ-4863-01A	804.874	2315.67	3120.55	0.486212
TCGA-A3-3317-01A	1079.28	1555.55	2634.83	0.547227
TCGA-B0-5698-01A	498.719	2131.13	2629.85	0.547838
TCGA-BP-4787-01A	1538.42	2065.96	3604.38	0.422977
TCGA-BP-4326-01A	855.003	1188.07	2043.07	0.617775
TCGA-B0-5100-01A	866.938	708.234	1575.17	0.670285
TCGA-BP-5175-01A	483.695	1631.05	2114.74	0.609468
TCGA-BP-4775-01A	406.896	1402.35	1809.24	0.644396
TCGA-B0-5088-01A	1117.3	2067.31	3184.61	0.477973
TCGA-BP-5194-01A	939.472	1429.63	2369.11	0.579449
TCGA-BP-5181-01A	744.152	1251.43	1995.58	0.623242
TCGA-B8-5165-01A	1160.25	1171.1	2331.35	0.583956
TCGA-CJ-4894-01A	729.741	2191.62	2921.36	0.51155
TCGA-A3-3329-01A	606.719	1742.68	2349.4	0.581804
TCGA-B0-4698-01A	-310.028	2348.29	2038.26	0.61833
TCGA-CZ-5982-01A	450	760.159	1210.16	0.709065
TCGA-BP-4797-01A	1045.53	1942	2987.54	0.503179
TCGA-CZ-5454-01A	787.453	2233.35	3020.8	0.498953
TCGA-CZ-5463-01A	314.79	1284.91	1599.7	0.667608
TCGA-BP-4354-01A	1525.96	2865.76	4391.72	0.315663
TCGA-BP-4964-01A	696.283	1575.07	2271.35	0.591083
TCGA-CJ-4887-01A	776.067	2544.37	3320.44	0.460366
TCGA-B0-5075-01A	316.413	2180.05	2496.46	0.564112
TCGA-BP-5192-01A	135.907	418.737	554.644	0.773531
TCGA-CZ-5466-01A	824.472	2346.31	3170.78	0.479755
TCGA-B0-5119-01A	655.276	1245.44	1900.72	0.634071
TCGA-BP-4771-01A	1144.15	3122.01	4266.16	0.333097
TCGA-B0-5812-01A	1199.48	1578.22	2777.71	0.529553
TCGA-CJ-4873-01A	914.497	2667.37	3581.87	0.425969
TCGA-A3-3380-01A	811.074	1347.38	2158.45	0.604369
TCGA-BP-4756-01A	-607.518	871.838	264.32	0.799829
TCGA-B0-5700-01A	410.004	1260.68	1670.69	0.659814
TCGA-B8-5159-01A	520.612	1352.43	1873.05	0.637206
TCGA-B0-4718-01A	517.251	1560.12	2077.37	0.613808
TCGA-BP-4776-01A	619.239	1498.83	2118.07	0.60908
TCGA-CZ-5987-01A	215.421	1810.96	2026.38	0.619699
TCGA-B8-5163-01A	1820.32	2572.5	4392.82	0.31551
TCGA-BP-5200-01A	1235.72	1851.54	3087.25	0.490476
TCGA-A3-3319-01A	51.1087	1581.13	1632.23	0.664045
TCGA-B4-5377-01A	552.178	1518.25	2070.42	0.614613
TCGA-BP-4334-01A	-800.546	188.657	-611.889	0.87021
TCGA-BP-4329-01A	1138.59	1716.99	2855.58	0.519823
TCGA-CZ-5984-01A	476.187	1744.33	2220.52	0.597085
TCGA-B0-4819-01A	1277.85	3214.65	4492.5	0.301592
TCGA-BP-4976-01A	509.409	827.961	1337.37	0.695775
TCGA-B0-5693-01A	668.289	570.757	1239.05	0.706069
TCGA-DV-5566-01A	389.439	971.923	1361.36	0.693241
TCGA-CZ-5468-01A	557.73	1480.7	2038.43	0.618311
TCGA-CJ-4637-01A	1093.2	3099.03	4192.24	0.343308
TCGA-BP-4801-01A	1507.65	1956.6	3464.24	0.441526
TCGA-B0-5115-01A	872.362	1477.69	2350.05	0.581726
TCGA-BP-4799-01A	1022.77	1933.16	2955.93	0.507182
TCGA-B0-5102-01A	83.5133	1153.12	1236.63	0.70632
TCGA-CW-6087-01A	868.346	3200.86	4069.2	0.360214
TCGA-BP-4973-01A	526.841	1740.43	2267.27	0.591566
TCGA-B8-A7U6-01A	828.26	1420.6	2248.86	0.593743
TCGA-B0-5077-01A	369.314	1372.79	1742.1	0.651901
TCGA-BP-4165-01A	590.671	1695.21	2285.88	0.589362
TCGA-CJ-4905-01A	1272.46	1230.09	2502.56	0.563373
TCGA-CZ-5460-01A	435.292	1990.42	2425.71	0.572656
TCGA-B0-4839-01A	889.455	1937.7	2827.16	0.523382
TCGA-AK-3431-01A	1422.83	1519.26	2942.1	0.508932
TCGA-A3-3324-01A	665.248	1701.78	2367.02	0.579697
TCGA-A3-3358-01A	960.2	2357.49	3317.69	0.460724
TCGA-CW-5590-01A	1006.95	1585.42	2592.37	0.552432
TCGA-GK-A6C7-01A	630.117	1280.3	1910.41	0.632969
TCGA-AK-3455-01A	59.3887	2002.13	2061.51	0.615644
TCGA-CJ-5684-01A	698.453	1657.44	2355.9	0.581028
TCGA-BP-4991-01A	839.037	1364.35	2203.39	0.599101
TCGA-A3-3306-01A	72.8678	1302.48	1375.35	0.69176
TCGA-BP-5201-01A	252.639	1993.38	2246.02	0.594078
TCGA-B0-4710-01A	689.133	1417.64	2106.78	0.610395
TCGA-BP-5178-01A	815.968	2155.78	2971.75	0.50518
TCGA-B4-5838-01A	834.038	781.997	1616.04	0.665821
TCGA-B8-A54H-01A	499.07	1471.84	1970.91	0.626069
TCGA-B0-5711-01A	833.42	1599.65	2433.07	0.571771
TCGA-B0-5104-01A	306.656	1127.81	1434.47	0.685468
TCGA-AK-3453-01A	209.61	2559.14	2768.75	0.530668
TCGA-B0-4701-01A	535.853	1917.72	2453.57	0.569299
TCGA-B8-5550-01A	1488.09	1447.67	2935.75	0.509733
TCGA-CJ-5689-01A	1428.83	2054.35	3483.18	0.43903
TCGA-AK-3451-01A	565.886	1764.26	2330.14	0.5841
TCGA-BP-4169-01A	1588.18	2341.74	3929.92	0.37921
TCGA-B8-5553-01A	857.069	1901.09	2758.16	0.531986
TCGA-CJ-4912-01A	158.749	1145.36	1304.11	0.699274
TCGA-A3-3320-01A	548.783	1195.25	1744.03	0.651686
TCGA-B0-4697-01A	1079.77	3064.27	4144.04	0.349945
TCGA-A3-3374-01A	176.685	1914.12	2090.8	0.61225
TCGA-BP-4967-01A	358.914	974.002	1332.92	0.696245
TCGA-AK-3428-01A	534.369	1426.57	1960.94	0.62721
TCGA-BP-5173-01A	689.525	1743.09	2432.62	0.571825
TCGA-CJ-5680-01A	474.47	982.484	1456.95	0.683061
TCGA-B0-4848-01A	1017.87	1911.16	2929.03	0.510582
TCGA-MM-A84U-01A	927.353	1638.59	2565.95	0.555661
TCGA-CJ-4638-01A	-221.441	693.292	471.852	0.781176
TCGA-BP-4346-01A	826.664	2845.45	3672.11	0.413947
TCGA-CJ-4901-01A	1051.23	2950.85	4002.09	0.369387
TCGA-B0-4841-01A	926.363	1333.04	2259.4	0.592497
TCGA-CW-5584-01A	887.174	1335.87	2223.04	0.596788
TCGA-B0-5692-01A	195.372	2347.11	2542.48	0.558521
TCGA-A3-3316-01A	1525.76	1501.85	3027.62	0.498086
TCGA-BP-4338-01A	-9.99399	1403.3	1393.3	0.689855
TCGA-B0-4827-01A	1335.51	2000.54	3336.05	0.45833
TCGA-BP-4971-01A	1366.45	2380.66	3747.11	0.4039
TCGA-B0-5702-01A	774.467	1775.11	2549.57	0.557658
TCGA-B0-4822-01A	1010.83	1838.32	2849.15	0.520629
TCGA-B0-5707-01A	-242.662	744.222	501.56	0.778446
TCGA-B2-5639-01A	453.606	1764.29	2217.89	0.597394
TCGA-B2-3923-01B	387.24	-112.272	274.968	0.79889
TCGA-BP-4803-01A	899.833	1272.29	2172.12	0.602769
TCGA-B0-4823-01A	1178.47	1773.54	2952.01	0.507679
TCGA-A3-3385-01A	-83.6813	394.944	311.263	0.795674
TCGA-B0-5107-01A	-658.847	1803.96	1145.11	0.715766
TCGA-CJ-5681-01A	-292.853	281.894	-10.9585	0.823423
TCGA-B0-4836-01A	868.708	1960.32	2829.03	0.523148
TCGA-B0-5706-01A	759.19	2308.2	3067.39	0.493016
TCGA-A3-3335-01A	58.7877	1062.32	1121.11	0.718222
TCGA-BP-4351-01A	536.312	1178.68	1715	0.654913
TCGA-BP-4335-01A	797.196	1924.74	2721.93	0.53648
TCGA-B0-4824-01A	788.319	2247.7	3036.02	0.497016
TCGA-B8-4154-01A	650.493	1897.89	2548.38	0.557803
TCGA-CW-5589-01A	927.24	1540.26	2467.5	0.567617
TCGA-CJ-4890-01A	1958.93	3102.2	5061.12	0.221054
TCGA-BP-4807-01A	1276.18	1437.52	2713.7	0.537499
TCGA-B8-4621-01A	-186.475	1348.91	1162.44	0.713987
TCGA-CJ-4884-01A	690.53	2179.16	2869.69	0.518052
TCGA-BP-4331-01A	770.643	1891.54	2662.18	0.543862
TCGA-DV-5575-01A	954.437	1630.66	2585.1	0.553322
TCGA-DV-5569-01A	854.484	1667.75	2522.23	0.560985
TCGA-CJ-5675-01A	379.642	2535.67	2915.31	0.512313
TCGA-B8-A54K-01A	-373.321	-126.477	-499.798	0.861986
TCGA-BP-4170-01A	1086.84	1969.63	3056.47	0.49441
TCGA-AK-3425-01A	1234.29	2366.65	3600.94	0.423434
TCGA-3Z-A93Z-01A	665.502	1272.2	1937.7	0.629864
TCGA-DV-A4W0-01A	312.716	771.013	1083.73	0.722029
TCGA-B8-5545-01A	1503.63	1756.64	3260.28	0.468187
TCGA-CJ-4639-01A	620.129	1872.26	2492.39	0.564606
TCGA-B8-4146-01B	658.7	1578.51	2237.21	0.595119
TCGA-BP-5195-01A	1273.19	1551.35	2824.54	0.52371
TCGA-DV-5567-01A	-31.2728	31.3772	0.104419	0.822501
TCGA-CZ-4854-01A	509.807	1314.81	1824.62	0.642668
TCGA-BP-4340-01A	-73.2623	680.982	607.72	0.76857
TCGA-B0-4844-01A	191.476	1383.8	1575.28	0.670273
TCGA-BP-4774-01A	583.797	1156.05	1739.85	0.652152
TCGA-B8-A54D-01A	409.533	2454.92	2864.45	0.51871
TCGA-BP-5190-01A	147.846	1105.75	1253.59	0.704555
TCGA-B8-A54J-01A	674.456	1647.68	2322.13	0.585054
TCGA-CJ-4635-01A	840.16	2040	2880.16	0.516736
TCGA-AS-3777-01A	-358.466	370.165	11.6991	0.821531
TCGA-AK-3443-01A	-1386.76	-644.848	-2031.6	0.953314
TCGA-CW-6093-01A	750.762	1054.66	1805.42	0.644825
TCGA-BP-5182-01A	1704.39	2405.25	4109.65	0.35467
TCGA-B0-4813-01A	356.23	966.006	1322.24	0.697369
TCGA-BP-5000-01A	1021.92	1953.35	2975.27	0.504734
TCGA-A3-3323-01A	1072	1997.75	3069.75	0.492713
TCGA-A3-3322-01A	738.215	933.072	1671.29	0.659748
TCGA-CJ-5672-01A	830.374	2521.25	3351.62	0.456298
TCGA-BP-4960-01A	1031.3	2034.37	3065.67	0.493235
TCGA-B2-4098-01A	81.6999	1678.22	1759.92	0.649915
TCGA-BP-4781-01A	881.085	1288.12	2169.21	0.60311
TCGA-B0-5399-01A	872.77	1790.28	2663.05	0.543754
TCGA-B8-5549-01A	667.759	1605.02	2272.78	0.590914
TCGA-BP-4798-01A	1358.88	3072.11	4430.99	0.310189
TCGA-B2-3923-01A	-627.565	5.64999	-621.915	0.870934
TCGA-CW-5585-01A	257.196	459.238	716.434	0.758263
TCGA-EU-5906-01A	988.55	1442.71	2431.26	0.571989
TCGA-B0-5096-01A	961.2	1852.73	2813.93	0.525036
TCGA-BP-4158-01A	542.553	1104.54	1647.09	0.662413
TCGA-BP-4762-01A	1596.11	1896.93	3493.04	0.43773
TCGA-BP-5189-01A	1162.03	1816.79	2978.82	0.504284
TCGA-BP-4961-01A	924.473	1019.24	1943.71	0.629178
TCGA-B0-5701-01A	234.424	1608.87	1843.3	0.640566
TCGA-B2-5633-01A	1025.38	1833.06	2858.44	0.519464
TCGA-BP-4759-01A	668.017	1325.47	1993.49	0.623481
TCGA-A3-A8OX-01A	1070.52	1839.48	2910	0.512981
TCGA-B0-4693-01A	377.904	2002.94	2380.84	0.578044
TCGA-CZ-4857-01A	834.195	1704.33	2538.52	0.559003
TCGA-CJ-5686-01A	836.429	1997.13	2833.56	0.522581
TCGA-CZ-5457-01A	744.643	1512.64	2257.29	0.592747
TCGA-A3-3307-01A	570.639	1718.4	2289.04	0.588987
TCGA-BP-4344-01A	1275.72	1486.03	2761.75	0.531539
TCGA-BP-4959-01A	813.119	1873.86	2686.98	0.540803
TCGA-AK-3458-01A	78.3479	1432.08	1510.42	0.677307
TCGA-MM-A564-01A	528.693	1213.32	1742.02	0.651911
TCGA-A3-3343-01A	375.897	2084.73	2460.63	0.568448
TCGA-CZ-5459-01A	476.899	1432.75	1909.65	0.633056
TCGA-CW-5591-01A	547.657	196.983	744.64	0.755557
TCGA-BP-4981-01A	216.275	1597.47	1813.75	0.64389
TCGA-CZ-5467-01A	668.038	1018.6	1686.64	0.658053
TCGA-A3-A6NL-01A	919.806	1895.58	2815.38	0.524854
TCGA-BP-4987-01A	753.709	1431.65	2185.36	0.601217
TCGA-BP-4993-01A	1068.04	1538.97	2607.01	0.55064
TCGA-B0-4713-01A	81.5831	1413.12	1494.71	0.679003
TCGA-CJ-4886-01A	1113.63	1846.43	2960.06	0.506661
TCGA-CJ-4870-01A	577.542	1191.58	1769.12	0.648888
TCGA-BP-4166-01A	1142.75	1599.86	2742.61	0.533917
TCGA-BP-4970-01A	1506.99	2151.44	3658.43	0.415774
TCGA-CJ-4636-01A	1308.25	2379.16	3687.41	0.411902
TCGA-BP-4761-01A	-182.426	1456.59	1274.17	0.702409
TCGA-T7-A92I-01A	-587.393	589.766	2.37278	0.822311
TCGA-B8-5162-01A	1766.14	3082.44	4848.58	0.251369
TCGA-CJ-5677-01A	1411.29	1825.19	3236.48	0.471271
TCGA-B0-5703-01A	102.397	1361.46	1463.86	0.68232
TCGA-B8-5551-01A	974.134	3113.09	4087.23	0.357745
TCGA-B2-5635-01A	702.234	2090.85	2793.08	0.527638
TCGA-B0-5402-01A	916.344	1299.05	2215.39	0.597689
TCGA-BP-5004-01A	704.441	1036.78	1741.22	0.652
TCGA-BP-4765-01A	794.887	1087.19	1882.08	0.636184
TCGA-BP-5009-01A	851.883	2036.36	2888.24	0.515721
TCGA-A3-3331-01A	832.421	1680.74	2513.16	0.562087
TCGA-BP-4974-01A	881.032	1048.85	1929.88	0.630754
TCGA-A3-3328-01A	-1353.08	-375.614	-1728.7	0.938949
TCGA-B8-4153-01B	323.741	1150	1473.74	0.681259
TCGA-AK-3434-01A	712.44	1643.04	2355.48	0.581078
TCGA-CJ-6033-01A	906.375	1418.22	2324.6	0.584761
TCGA-BP-4782-01A	839.159	1878.59	2717.74	0.536999
TCGA-CJ-4895-01A	1449.59	1932.29	3381.88	0.452341
TCGA-CJ-4640-01A	940.186	2312.43	3252.62	0.469181
TCGA-BP-4343-01A	1707.76	2286.65	3994.41	0.370434
